# Supplementary material for: A cost-effectiveness analysis of novel stool processing methods for diagnosis of tuberculosis in children under 5 years of age in Uganda
Source: BMC Health Serv Res. 2025 Oct 13;25:1353. doi: 10.1186/s12913-025-13546-3 (PMC12519833; doi:10.1186/s12913-025-13546-3)
Supplement: Supplementary file 1 — Supplementary Material 1: Additional file 1_Decision tree model.pdf This file contains the decision-tree models used for the cost-effectiveness analysis. [file 12913_2025_13546_MOESM1_ESM.xlsx]

## Sheet: TAM results
PID	Start time of assembly for SPK1 processing	Start time of processing for SPK1 processing	End time for SPK1 processing	SPK1_Total procedure time	Start time of assembly for SPK 2 processing	Start time of processing for SPK 2 processing	End time for SPK 2 processing	SPK2_Total Procedure time	Start time of assembly for SOS processing	Start time of processing for SOS processing	End time for SOS processing	SOS_total procedure time	Start time of assembly for OSF processing	Start time of processing for OSF processing	End time for OSF processing	OSF_total procedure time
436	2020-10-26 10:19:00	2020-10-26 10:21:00	2020-10-26 10:53:00	00:34:00	2020-10-26 10:19:00	2020-10-26 10:23:00	2020-10-26 10:55:00	00:36:00	2020-10-26 10:18:00	2020-10-26 10:18:00	2020-10-26 10:48:00	00:30:00	2020-10-26 10:07:00	2020-10-26 10:17:00	2020-10-26 11:22:00	01:15:00
437	2020-10-26 12:43:00	2020-10-26 12:50:00	2020-10-26 13:25:00	00:42:00	2020-10-26 12:43:00	2020-10-26 12:53:00	2020-10-26 13:28:00	00:45:00	2020-10-27 11:59:00	2020-10-27 11:59:00	2020-10-27 12:22:00	00:23:00	2020-10-27 11:47:00	2020-10-27 11:56:00	2020-10-27 12:47:00	01:00:00
438	2020-10-27 09:10:00	2020-10-27 09:45:00	2020-10-27 09:58:00	00:48:00	2020-10-27 09:10:00	2020-10-27 09:27:00	2020-10-27 10:00:00	00:50:00	2020-10-27 09:22:00	2020-10-27 09:23:00	2020-10-27 09:46:00	00:24:00	2020-10-27 09:15:00	2020-10-27 09:21:00	2020-10-27 10:10:00	00:55:00
439	2020-10-28 14:09:00	2020-10-28 14:20:00	2020-10-28 14:52:00	00:43:00	2020-10-28 14:09:00	2020-10-28 14:21:00	2020-10-28 14:52:00	00:43:00	2020-10-28 13:29:00	2020-10-28 13:34:00	2020-10-28 13:56:00	00:27:00	2020-10-28 13:05:00	2020-10-28 13:21:00	2020-10-28 14:09:00	01:04:00
440	2020-10-28 14:09:00	2020-10-28 14:17:00	2020-10-28 14:50:00	00:41:00	2020-10-28 14:09:00	2020-10-28 14:21:00	2020-10-28 14:50:00	00:41:00	2020-10-28 13:29:00	2020-10-28 13:32:00	2020-10-28 13:54:00	00:25:00	2020-10-28 13:05:00	2020-10-28 13:19:00	2020-10-28 14:06:00	01:01:00
441	2020-10-28 14:09:00	2020-10-28 14:14:00	2020-10-28 14:47:00	00:38:00	2020-10-28 14:09:00	2020-10-28 14:15:00	2020-10-28 14:48:00	00:39:00	2020-10-28 13:29:00	2020-10-28 13:31:00	2020-10-28 13:52:00	00:23:00	2020-10-28 13:05:00	2020-10-28 13:17:00	2020-10-28 14:03:00	00:58:00
442	2020-10-28 14:09:00	2020-10-28 14:11:00	2020-10-28 14:43:00	00:34:00	2020-10-28 14:09:00	2020-10-28 14:12:00	2020-10-28 14:44:00	00:35:00	2020-10-28 13:29:00	2020-10-28 13:29:00	2020-10-28 13:50:00	00:21:00	2020-10-28 13:05:00	2020-10-28 13:14:00	2020-11-03 13:59:00	1900-01-06 00:54:00
443	2020-10-30 09:24:00	2020-10-30 09:35:00	2020-10-30 10:13:00	00:49:00	2020-10-30 09:24:00	2020-10-30 09:36:00	2020-10-30 10:14:00	00:50:00	2020-10-30 09:19:00	2020-10-30 09:22:00	2020-10-30 09:45:00	00:26:00	2020-10-30 09:00:00	2020-10-30 09:15:00	2020-10-30 10:08:00	01:08:00
444	2020-10-30 09:24:00	2020-11-02 09:30:00	2020-10-30 09:57:00	00:33:00	2020-10-30 09:24:00	2020-10-30 09:32:00	2020-11-02 09:59:00	1900-01-03 00:35:00	2020-10-30 09:19:00	2020-10-30 09:20:00	2020-11-02 09:42:00	1900-01-03 00:23:00	2020-10-30 09:00:00	2020-10-30 09:15:00	2020-10-30 10:05:00	01:05:00
445	2020-11-03 14:21:00	2020-11-03 14:26:00	2020-11-03 14:57:00	00:36:00	2020-11-03 14:21:00	2020-11-03 14:27:00	2020-11-04 14:58:00	1900-01-01 00:37:00	2020-11-03 14:41:00	2020-11-03 14:42:00	2020-11-04 15:03:00	1900-01-01 00:22:00	2020-11-03 14:28:00	2020-11-03 14:36:00	2020-11-03 15:13:00	00:45:00
446	2020-11-04 09:46:00	2020-11-04 09:51:00	2020-11-04 10:22:00	00:36:00	2020-11-04 09:46:00	2020-11-04 09:53:00	2020-11-04 10:23:00	00:37:00	2020-11-04 10:07:00	2020-11-04 10:07:00	2020-11-04 10:28:00	00:21:00	2020-11-04 09:56:00	2020-11-04 10:05:00	2020-11-04 10:53:00	00:57:00
447	2020-11-05 13:42:00	2020-11-05 13:46:00	2020-11-05 14:19:00	00:37:00	2020-11-05 13:42:00	2020-11-05 13:48:00	2020-11-05 14:20:00	00:38:00	2020-11-05 13:58:00	2020-11-05 13:58:00	2020-11-09 14:21:00	1900-01-04 00:23:00	2020-11-05 13:49:00	2020-11-05 13:56:00	2020-11-05 14:45:00	00:56:00
448	2020-11-09 12:24:00	2020-11-09 12:27:00	2020-11-09 12:57:00	00:33:00	2020-11-09 12:24:00	2020-11-09 12:28:00	2020-11-09 12:58:00	00:34:00	2020-11-09 12:15:00	2020-11-09 12:15:00	2020-11-09 12:37:00	00:22:00	2020-11-09 12:17:00	2020-11-09 12:22:00	2020-11-09 13:09:00	00:52:00
449	2020-11-12 15:09:00	2020-11-12 15:13:00	2020-11-12 15:58:00	00:49:00	2020-11-12 15:09:00	2020-11-12 15:14:00	2020-11-12 15:44:00	00:35:00	2020-11-12 14:58:00	2020-11-12 14:58:00	2020-11-12 15:21:00	00:23:00	2020-11-12 14:59:00	2020-11-12 15:07:00	2020-11-12 15:54:00	00:55:00
450	2020-11-13 12:45:00	2020-11-20 12:51:00	2020-11-13 13:22:00	00:37:00	2020-11-13 12:45:00	2020-11-13 12:52:00	2020-11-13 13:23:00	00:38:00	2020-11-13 12:31:00	2020-11-13 12:31:00	2020-11-13 12:53:00	00:22:00	2020-11-13 12:34:00	2020-11-13 12:42:00	2020-11-13 13:30:00	00:56:00
451	2020-11-17 12:22:00	2020-11-17 12:27:00	2020-11-17 12:59:00	00:37:00	2020-11-17 12:22:00	2020-11-17 12:28:00	2020-11-17 12:59:00	00:37:00
452	2020-11-18 12:56:00	2020-11-18 13:04:00	2020-11-18 13:34:00	00:38:00	2020-11-18 12:56:00	2020-11-18 13:05:00	2020-11-18 13:35:00	00:39:00	2020-11-18 13:05:00	2020-11-18 13:05:00	2020-11-18 13:27:00	00:22:00	2020-11-18 13:06:00	13:13:00	2020-11-18 14:01:00	00:55:00
454	2020-11-19 11:55:00	2020-11-19 12:00:00	2020-11-19 12:35:00	00:40:00	2020-11-19 11:55:00	2020-11-19 12:00:00	2020-11-19 12:35:00	00:40:00	2020-11-19 12:10:00	2020-11-19 12:10:00	2020-11-19 12:33:00	00:23:00	2020-11-19 12:15:00	2020-11-19 12:32:00	2020-11-19 13:21:00	01:06:00
455	2020-11-25 11:39:00	2020-11-25 11:46:00	2020-11-25 12:18:00	00:39:00	2020-11-25 11:39:00	2020-11-25 11:47:00	2020-11-25 12:18:00	00:39:00	2020-11-25 11:50:00	2020-11-25 11:50:00	2020-11-25 12:11:00	00:21:00	2020-11-25 11:23:00	2020-11-25 11:36:00	2020-11-25 12:24:00	01:01:00
456	2020-11-25 11:39:00	2020-11-25 11:48:00	2020-11-25 12:18:00	00:39:00	2020-11-25 11:39:00	2020-11-25 11:48:00	2020-11-25 12:18:00	00:39:00	2020-11-25 11:50:00	2020-11-25 11:51:00	2020-11-25 12:11:00	00:21:00	2020-11-25 11:23:00	2020-11-25 11:36:00	2020-11-25 12:24:00	01:01:00
457	2020-12-02 09:27:00	2020-12-02 09:33:00	2020-12-02 10:05:00	00:38:00	2020-12-03 10:18:00	2020-12-03 10:21:00	2020-12-03 10:52:00	00:34:00	2020-12-03 10:23:00	2020-12-03 10:23:00	2020-12-03 10:43:00	00:20:00	2020-12-03 10:03:00	2020-12-03 10:11:00	2020-12-03 11:03:00	01:00:00
458	2020-12-01 08:52:00	2020-12-01 08:56:00	2020-12-01 09:28:00	00:36:00	2020-12-01 08:52:00	2020-12-01 08:56:00	2020-12-01 09:28:00	00:36:00	2020-12-01 08:58:00	2020-12-01 08:59:00	2020-12-01 09:21:00	00:23:00	2020-12-03 10:03:00	2020-12-03 10:14:00	2020-12-03 11:04:00	01:01:00
458-Repeat	12:21:00	12:24:00	12:55:00	00:34:00
459	2020-12-04 12:51:00	2020-12-04 12:58:00	2020-12-04 13:30:00	00:39:00	2020-12-04 12:51:00	2020-12-04 12:59:00	2020-12-04 13:31:00	00:40:00	2020-12-04 13:02:00	2020-12-04 13:02:00	2020-12-04 13:22:00	00:20:00	2020-12-04 12:38:00	2020-12-04 12:45:00	2020-12-04 13:33:00	00:55:00
460	2020-12-04 12:51:00	2020-12-04 13:00:00	2020-12-04 13:33:00	00:42:00	2020-12-04 12:51:00	2020-12-04 13:00:00	2020-12-04 13:33:00	00:42:00	2020-12-04 13:02:00	2020-12-04 13:02:00	2020-12-04 13:24:00	00:22:00	2020-12-04 12:38:00	2020-12-07 12:45:00	2020-12-04 13:35:00	00:57:00
461	2020-12-09 12:05:00	2020-12-09 12:11:00	2020-12-09 12:41:00	00:36:00	2020-12-09 12:05:00	2020-12-09 12:12:00	2020-12-09 12:42:00	00:37:00	2020-12-11 07:10:00	2020-12-11 07:12:00	2020-12-11 07:33:00	00:23:00	2020-12-11 07:13:00	2020-12-11 07:18:00	2020-12-11 08:07:00	00:54:00
462	2020-12-17 07:28:00	2020-12-17 07:34:00	2020-12-17 08:04:00	00:36:00									2020-12-17 07:51:00	2020-12-17 07:56:00	2020-12-17 08:44:00	00:53:00
463	2020-12-17 10:49:00	2020-12-17 10:52:00	2020-12-17 11:23:00	00:34:00	2020-12-17 10:49:00	2020-12-17 10:53:00	2020-12-17 11:24:00	00:35:00	2020-12-17 10:54:00	2020-12-17 10:55:00	2020-12-17 11:15:00	00:21:00	2020-12-17 10:56:00	2020-12-17 10:58:00	2020-12-17 11:45:00	00:49:00
464	2021-01-06 07:39:00	2021-01-06 07:55:00	2021-01-06 08:30:00	00:51:00	2021-01-06 07:39:00	2021-01-06 07:56:00	2021-01-06 08:31:00	00:52:00	2021-01-06 08:03:00	2021-01-06 08:05:00	2021-01-06 08:26:00	00:23:00	2021-01-08 08:46:00	2021-01-08 09:07:00	2021-01-08 09:50:00	01:04:00
465	2021-01-06 07:39:00	2021-01-06 07:57:00	2021-01-06 08:32:00	00:53:00	2021-01-06 07:39:00	2021-01-06 07:58:00	2021-01-06 08:32:00	00:53:00	2021-01-06 08:03:00	2021-01-06 08:06:00	2021-01-06 08:27:00	00:24:00	2021-01-08 08:46:00	2021-01-08 09:09:00	2021-01-08 09:52:00	01:06:00
466	2021-01-06 11:02:00	2021-01-06 11:08:00	2021-01-06 11:40:00	00:38:00	2021-01-06 11:02:00	2021-01-06 11:09:00	2021-01-06 11:40:00	00:38:00	2021-01-06 11:14:00	2021-01-06 11:14:00	2021-01-06 11:36:00	00:22:00
467	2021-01-06 07:39:00	2021-01-06 07:59:00	2021-01-06 08:33:00	00:54:00	2021-01-06 07:39:00	2021-01-06 07:59:00	2021-01-06 08:34:00	00:55:00	2021-01-06 08:03:00	2021-01-06 08:07:00	2021-01-06 08:28:00	00:25:00	2021-01-08 08:46:00	2021-01-08 09:12:00	2021-01-08 09:54:00	01:08:00
468	2021-01-07 09:55:00	2021-01-07 09:59:00	2021-01-07 10:31:00	00:36:00	2021-01-07 09:55:00	2021-01-07 10:00:00	2021-01-07 10:31:00	00:36:00	2021-01-07 10:02:00	2021-01-07 10:02:00	2021-01-07 10:24:00	00:22:00	2021-01-08 08:46:00	2021-01-08 09:13:00	2021-01-08 09:54:00	01:08:00
469	2021-01-12 11:24:00	2021-01-12 11:28:00	2021-01-12 11:59:00	00:35:00	2021-01-12 11:24:00	2021-01-12 11:29:00	2021-01-12 12:00:00	00:36:00	2021-01-12 11:22:00	2021-01-12 11:23:00	2021-01-12 11:47:00	00:25:00	2021-01-12 11:31:00	2021-01-12 11:36:00	2021-01-12 12:24:00	00:53:00
470	2021-01-21 11:18:00	2021-01-21 11:22:00	2021-01-21 11:54:00	00:36:00	2021-01-21 11:18:00	2021-01-21 11:23:00	2021-01-21 11:54:00	00:36:00	2021-01-21 11:16:00	2021-01-21 11:17:00	2021-01-21 11:38:00	00:22:00	2021-01-21 11:09:00	2021-01-21 11:11:00	2021-01-21 12:05:00	00:56:00
471	2021-01-28 12:22:00	2021-01-28 12:29:00	2021-01-29 12:59:00	1900-01-01 00:37:00	2021-01-28 12:22:00	2021-01-28 12:29:00	2021-01-28 13:00:00	00:38:00	2021-01-28 12:45:00	2021-01-28 12:46:00	2021-01-28 13:07:00	00:22:00	2021-01-28 12:33:00	2021-01-28 12:37:00	2021-01-28 13:27:00	00:54:00
472	2021-01-29 09:12:00	2021-01-29 09:16:00	2021-01-29 09:48:00	00:36:00	2021-01-29 09:12:00	2021-01-29 09:18:00	2021-01-29 09:46:00	00:34:00	2021-01-29 09:25:00	2021-01-29 09:25:00	2021-01-29 09:47:00	00:22:00	2021-01-29 09:20:00	2021-01-29 09:22:00	2021-01-29 10:09:00	00:49:00
473	2021-01-28 12:22:00	2021-01-29 12:30:00	2021-01-28 13:01:00	00:39:00	2021-01-28 12:22:00	2021-01-28 12:31:00	2021-01-28 13:01:00	00:39:00	2021-01-29 12:45:00	2021-01-28 12:47:00	2021-01-28 13:08:00	00:23:00	2021-01-28 12:33:00	2021-01-28 12:39:00	2021-01-28 13:30:00	00:57:00
474	2021-01-28 12:22:00	2021-01-28 12:31:00	2021-01-28 13:02:00	00:40:00	2021-01-28 12:22:00	2021-01-28 12:32:00	2021-01-28 13:02:00	00:40:00	2021-01-28 12:45:00	2021-01-28 12:48:00	2021-01-28 13:08:00	00:23:00	2021-01-28 12:33:00	2021-01-28 12:41:00	2021-01-28 13:31:00	00:58:00
475	2021-02-03 11:47:00	2021-02-03 11:53:00	2021-02-03 12:24:00	00:37:00	2021-02-03 11:47:00	2021-02-03 11:54:00	2021-02-03 12:25:00	00:38:00	2021-02-03 11:58:00	2021-02-03 11:58:00	2021-02-03 12:20:00	00:22:00	2021-02-03 11:31:00	2021-02-03 11:41:00	2021-02-03 12:31:00	01:00:00
476	2021-02-03 11:47:00	2021-02-03 11:56:00	2021-02-03 12:26:00	00:39:00	2021-02-03 11:47:00	2021-02-03 11:56:00	2021-02-03 12:26:00	00:39:00	2021-02-03 11:58:00	2021-02-03 11:59:00	2021-02-03 12:20:00	00:22:00	2021-02-03 11:31:00	2021-02-03 11:44:00	12:58:00	01:27:00
478	2021-02-04 10:38:00	2021-02-04 10:41:00	2021-02-04 11:13:00	00:35:00	2021-02-04 10:38:00	2021-02-04 10:45:00	2021-02-04 11:15:00	00:37:00	2021-02-04 10:46:00	2021-02-04 10:46:00	2021-02-04 11:07:00	00:21:00	2021-02-04 10:30:00	2021-02-04 10:36:00	2021-02-04 11:25:00	00:55:00
479	2021-02-05 13:14:00	2021-02-05 13:18:00	2021-02-05 13:49:00	00:35:00	2021-02-05 13:14:00	2021-02-05 13:19:00	2021-02-05 13:49:00	00:35:00	2021-02-05 13:20:00	2021-02-05 13:21:00	2021-02-05 13:42:00	00:22:00	2021-02-05 13:08:00	2021-02-05 13:13:00	2021-02-05 13:59:00	00:51:00
480	2021-02-04 14:23:00	2021-02-04 14:36:00	2021-02-04 15:07:00	00:44:00	2021-02-04 14:23:00	2021-02-04 14:37:00	2021-02-04 15:08:00	00:45:00	2021-02-04 14:38:00	2021-02-04 14:38:00	15:07:00	00:29:00	2021-02-04 14:20:00	2021-02-04 14:25:00	2021-02-04 15:17:00	00:57:00
481	2021-02-10 10:42:00	2021-02-10 10:53:00	2021-02-10 11:25:00	00:43:00	2021-02-10 10:42:00	2021-02-10 10:54:00	2021-02-10 11:25:00	00:43:00	2021-02-10 10:55:00	2021-02-10 10:56:00	2021-02-10 11:17:00	00:22:00	2021-02-10 10:56:00	2021-02-10 11:00:00	2021-02-10 11:47:00	00:51:00
482	2021-02-12 13:48:00	2021-02-12 14:05:00	2021-02-12 14:36:00	00:48:00	2021-02-12 13:48:00	2021-02-12 14:06:00	2021-02-12 14:36:00	00:48:00	2021-02-12 14:09:00	2021-02-12 14:10:00	2021-02-12 14:32:00	00:23:00	2021-02-12 14:12:00	2021-02-12 14:18:00	2021-02-12 15:06:00	00:54:00
483	2021-02-11 13:51:00	2021-02-11 13:59:00	2021-02-11 14:31:00	00:40:00	2021-02-11 13:51:00	2021-02-11 14:00:00	2021-02-11 14:31:00	00:40:00	2021-02-11 14:01:00	2021-02-11 14:02:00	2021-02-11 14:23:00	00:22:00
484	2021-02-11 12:21:00	2021-02-11 12:27:00	2021-02-11 12:59:00	00:38:00	2021-02-11 12:21:00	2021-02-11 12:29:00	2021-02-11 12:59:00	00:38:00	2021-02-11 12:30:00	2021-02-11 12:30:00	2021-02-11 12:51:00	00:21:00	2021-02-11 12:31:00	2021-02-11 12:34:00	2021-02-11 13:20:00	00:49:00
485	2021-02-12 13:48:00	2021-02-12 14:07:00	2021-02-12 14:37:00	00:49:00	2021-02-12 13:48:00	2021-02-12 14:07:00	2021-02-12 14:37:00	00:49:00	2021-02-12 14:09:00	2021-02-12 14:11:00	2021-02-12 14:32:00	00:23:00	2021-02-12 14:12:00	2021-02-12 14:19:00	2021-02-12 15:07:00	00:55:00
486	2021-02-12 13:48:00	2021-02-12 14:08:00	2021-02-12 14:39:00	00:51:00	2021-02-12 13:48:00	2021-02-12 14:09:00	2021-02-12 14:39:00	00:51:00	2021-02-12 14:09:00	2021-02-12 14:12:00	2021-02-12 14:32:00	00:23:00	2021-02-12 14:12:00	2021-02-12 14:22:00	2021-02-12 15:09:00	00:57:00
487	2021-02-15 10:10:00	2021-02-15 10:15:00	2021-02-15 10:47:00	00:37:00	2021-02-15 10:10:00	2021-02-15 10:16:00	2021-02-15 10:47:00	00:37:00	2021-02-15 10:16:00	2021-02-15 10:17:00	2021-02-15 10:39:00	00:23:00	2021-02-15 10:18:00	2021-02-15 10:24:00	11:10:00	00:52:00

## Sheet: Sucrose batches
Batch number	Sucrose (grams)	Number of aliquots	Start mixing solution	End of mixing solution	Total mixing time (1)	Mixing time to calculate	Autoclave time (2)	Start aliquoting	End aliquoting	Total aliquoting time	Total Procedure time	Time to cost
1	113.5	15	09:00:00	09:30:00	30	15	30	09:15:00	09:26:00	11	41	26
2	113.5	15	11:40:00	12:10:00	30	15	30	09:05:00	09:18:00	13	43	28
3	210.7	30	10:30:00	11:45:00	55	27.5	30	12:01:00	12:30:00	29	84	56.5
4	504	65	12:55:00	14:45:00	105	52.5	30	09:45:00	10:30:00	45	150	97.5
Notes:
	1.) can do other work during mixing time, but need to check on solution occasionally. Calculate at half the time
	2.) Autoclave is fully auotmated, can do other work during this time
	3.) Aliquoting time is proportional to the batch volume and number of aliquots
